# Supplementary material for: Sleep Disturbances and Dementia in the UK South Asian Community: A Qualitative Study to Inform Future Adaptation of the DREAMS-START Intervention
Source: Geriatrics (Basel). 2025 Sep 8;10(5):121. doi: 10.3390/geriatrics10050121 (PMC12452340; doi:10.3390/geriatrics10050121)
Supplement: Supplementary file 1 [file geriatrics-10-00121-s001.zip]

Archive with 1 entries (1 files):
- geriatrics-3736772-supplementary.pdf
